# Supplementary material for: Integrated SNP and SV Analyses Reveal Genetic Mechanisms Underlying High-Altitude Adaptation in Goats
Source: Animals (Basel). 2026 Jul 13;16(14):2177. doi: 10.3390/ani16142177 (PMC13406086; doi:10.3390/ani16142177)
Supplement: Supplementary file 1 [file animals-16-02177-s001.zip › Supplementary tables.xls]

## Sheet: Table S1
Supplementary Table S1. Information of 151 goat individuals aligned to goat genome
Samples	Abbreviation	Bioproject	Sex	Altitude (m)	Group	Geographic location
CQ_4	CQ	PRJNA1104411	male	4700	High	Xizang Autonomous Region
CQ_2	CQ	PRJNA1104411	male	4700	High	Xizang Autonomous Region
CQ_6	CQ	PRJNA1104411	female	4700	High	Xizang Autonomous Region
CQ_5	CQ	PRJNA1104411	female	4700	High	Xizang Autonomous Region
CQ_9	CQ	PRJNA1104411	female	4700	High	Xizang Autonomous Region
CQ_8	CQ	PRJNA1104411	female	4700	High	Xizang Autonomous Region
CQ_3	CQ	PRJNA1104411	male	4700	High	Xizang Autonomous Region
CQ_7	CQ	PRJNA1104411	female	4700	High	Xizang Autonomous Region
CQ_1	CQ	PRJNA1104411	male	4700	High	Xizang Autonomous Region
LZ_5	LZ	PRJNA1104411	female	4000	High	Xizang Autonomous Region
LZ_7	LZ	PRJNA1104411	female	4000	High	Xizang Autonomous Region
LZ_8	LZ	PRJNA1104411	female	4000	High	Xizang Autonomous Region
LZ_2	LZ	PRJNA1104411	male	4000	High	Xizang Autonomous Region
LZ_1	LZ	PRJNA1104411	male	4000	High	Xizang Autonomous Region
LZ_9	LZ	PRJNA1104411	female	4000	High	Xizang Autonomous Region
LZ_4	LZ	PRJNA1104411	male	4000	High	Xizang Autonomous Region
LZ_3	LZ	PRJNA1104411	male	4000	High	Xizang Autonomous Region
LZ_6	LZ	PRJNA1104411	female	4000	High	Xizang Autonomous Region
ZXB_5	ZXB	PRJNA1104411	female	4500	High	Xizang Autonomous Region
ZXB_4	ZXB	PRJNA1104411	female	4500	High	Xizang Autonomous Region
ZXB_1	ZXB	PRJNA1104411	male	4500	High	Xizang Autonomous Region
ZXB_3	ZXB	PRJNA1104411	male	4500	High	Xizang Autonomous Region
ZXB_7	ZXB	PRJNA1104411	female	4500	High	Xizang Autonomous Region
ZXB_2	ZXB	PRJNA1104411	male	4500	High	Xizang Autonomous Region
ZXB_6	ZXB	PRJNA1104411	female	4500	High	Xizang Autonomous Region
ZXB_9	ZXB	PRJNA1104411	female	4500	High	Xizang Autonomous Region
ZXB_8	ZXB	PRJNA1104411	female	4500	High	Xizang Autonomous Region
AEBS_1	AEBS	PRJNA1104411	male	1333	Middle	Inner Mongolia Autonomous Region
AEBS_2	AEBS	PRJNA1104411	male	1333	Middle	Inner Mongolia Autonomous Region
AEBS_3	AEBS	PRJNA1104411	male	1333	Middle	Inner Mongolia Autonomous Region
AEBS_4	AEBS	PRJNA1104411	female	1333	Middle	Inner Mongolia Autonomous Region
AEBS_5	AEBS	PRJNA1104411	female	1333	Middle	Inner Mongolia Autonomous Region
AEBS_6	AEBS	PRJNA1104411	female	1333	Middle	Inner Mongolia Autonomous Region
AEBS_7	AEBS	PRJNA1104411	female	1333	Middle	Inner Mongolia Autonomous Region
AEBS_8	AEBS	PRJNA1104411	female	1333	Middle	Inner Mongolia Autonomous Region
AEBS_9	AEBS	PRJNA1104411	female	1333	Middle	Inner Mongolia Autonomous Region
ALS_1	ALS	PRJNA1104411	male	1150	Middle	Inner Mongolia Autonomous Region
ALS_3	ALS	PRJNA1104411	male	1150	Middle	Inner Mongolia Autonomous Region
ALS_4	ALS	PRJNA1104411	male	1150	Middle	Inner Mongolia Autonomous Region
ALS_5	ALS	PRJNA1104411	female	1150	Middle	Inner Mongolia Autonomous Region
ALS_6	ALS	PRJNA1104411	female	1150	Middle	Inner Mongolia Autonomous Region
ALS_7	ALS	PRJNA1104411	female	1150	Middle	Inner Mongolia Autonomous Region
ALS_9	ALS	PRJNA1104411	female	1150	Middle	Inner Mongolia Autonomous Region
CDM_1	CDM	PRJNA1104411	male	2980	Middle	Qinghai Province
CDM_2	CDM	PRJNA1104411	male	2980	Middle	Qinghai Province
CDM_3	CDM	PRJNA1104411	male	2980	Middle	Qinghai Province
CDM_4	CDM	PRJNA1104411	male	2980	Middle	Qinghai Province
CDM_5	CDM	PRJNA1104411	female	2980	Middle	Qinghai Province
CDM_6	CDM	PRJNA1104411	female	2980	Middle	Qinghai Province
CDM_7	CDM	PRJNA1104411	female	2980	Middle	Qinghai Province
CDM_8	CDM	PRJNA1104411	female	2980	Middle	Qinghai Province
CDM_9	CDM	PRJNA1104411	female	2980	Middle	Qinghai Province
ELS_1	ELS	PRJNA1104411	male	1022	Middle	Inner Mongolia Autonomous Region
ELS_2	ELS	PRJNA1104411	male	1022	Middle	Inner Mongolia Autonomous Region
ELS_3	ELS	PRJNA1104411	male	1022	Middle	Inner Mongolia Autonomous Region
ELS_4	ELS	PRJNA1104411	male	1022	Middle	Inner Mongolia Autonomous Region
ELS_5	ELS	PRJNA1104411	female	1022	Middle	Inner Mongolia Autonomous Region
ELS_6	ELS	PRJNA1104411	female	1022	Middle	Inner Mongolia Autonomous Region
ELS_7	ELS	PRJNA1104411	female	1022	Middle	Inner Mongolia Autonomous Region
ELS_8	ELS	PRJNA1104411	female	1022	Middle	Inner Mongolia Autonomous Region
ELS_9	ELS	PRJNA1104411	female	1022	Middle	Inner Mongolia Autonomous Region
HX_1	HX	PRJNA1104411	male	2000	Middle	Gansu Province
HX_2	HX	PRJNA1104411	male	2000	Middle	Gansu Province
HX_3	HX	PRJNA1104411	female	2000	Middle	Gansu Province
HX_4	HX	PRJNA1104411	female	2000	Middle	Gansu Province
HX_5	HX	PRJNA1104411	female	2000	Middle	Gansu Province
HX_6	HX	PRJNA1104411	female	2000	Middle	Gansu Province
HX_7	HX	PRJNA1104411	female	2000	Middle	Gansu Province
HX_8	HX	PRJNA1104411	female	2000	Middle	Gansu Province
HX_9	HX	PRJNA1104411	female	2000	Middle	Gansu Province
JL_1	JL	PRJNA1104411	male	1200	Middle	Shanxi Province
JL_2	JL	PRJNA1104411	male	1200	Middle	Shanxi Province
JL_3	JL	PRJNA1104411	male	1200	Middle	Shanxi Province
JL_4	JL	PRJNA1104411	male	1200	Middle	Shanxi Province
JL_5	JL	PRJNA1104411	female	1200	Middle	Shanxi Province
JL_6	JL	PRJNA1104411	female	1200	Middle	Shanxi Province
JL_7	JL	PRJNA1104411	female	1200	Middle	Shanxi Province
JL_8	JL	PRJNA1104411	female	1200	Middle	Shanxi Province
JL_9	JL	PRJNA1104411	female	1200	Middle	Shanxi Province
JN_1	JN	PRJNA1104411	male	1100	Middle	Xinjiang Uygur Autonomous Region
JN_2	JN	PRJNA1104411	male	1100	Middle	Xinjiang Uygur Autonomous Region
JN_3	JN	PRJNA1104411	male	1100	Middle	Xinjiang Uygur Autonomous Region
JN_4	JN	PRJNA1104411	male	1100	Middle	Xinjiang Uygur Autonomous Region
JN_5	JN	PRJNA1104411	female	1100	Middle	Xinjiang Uygur Autonomous Region
JN_6	JN	PRJNA1104411	female	1100	Middle	Xinjiang Uygur Autonomous Region
JN_7	JN	PRJNA1104411	female	1100	Middle	Xinjiang Uygur Autonomous Region
JN_8	JN	PRJNA1104411	female	1100	Middle	Xinjiang Uygur Autonomous Region
JN_9	JN	PRJNA1104411	female	1100	Middle	Xinjiang Uygur Autonomous Region
SBW_1	SBW	PRJNA1104411	male	1500	Middle	Shaanxi Province
SBW_2	SBW	PRJNA1104411	male	1500	Middle	Shaanxi Province
SBW_3	SBW	PRJNA1104411	male	1500	Middle	Shaanxi Province
SBW_4	SBW	PRJNA1104411	male	1500	Middle	Shaanxi Province
SBW_5	SBW	PRJNA1104411	female	1500	Middle	Shaanxi Province
SBW_6	SBW	PRJNA1104411	female	1500	Middle	Shaanxi Province
SBW_7	SBW	PRJNA1104411	female	1500	Middle	Shaanxi Province
SBW_8	SBW	PRJNA1104411	female	1500	Middle	Shaanxi Province
SBW_9	SBW	PRJNA1104411	female	1500	Middle	Shaanxi Province
YS_1	YS	PRJNA1104411	male	1890	Middle	Yunnan Province
YS_2	YS	PRJNA1104411	male	1890	Middle	Yunnan Province
YS_3	YS	PRJNA1104411	male	1890	Middle	Yunnan Province
YS_4	YS	PRJNA1104411	male	1890	Middle	Yunnan Province
YS_5	YS	PRJNA1104411	female	1890	Middle	Yunnan Province
YS_6	YS	PRJNA1104411	female	1890	Middle	Yunnan Province
YS_7	YS	PRJNA1104411	female	1890	Middle	Yunnan Province
YS_8	YS	PRJNA1104411	female	1890	Middle	Yunnan Province
YS_9	YS	PRJNA1104411	female	1890	Middle	Yunnan Province
HN_1	HN	PRJNA1104411	male	150	Low	Hainan Province
HN_2	HN	PRJNA1104411	male	150	Low	Hainan Province
HN_3	HN	PRJNA1104411	male	150	Low	Hainan Province
HN_4	HN	PRJNA1104411	male	150	Low	Hainan Province
HN_5	HN	PRJNA1104411	female	150	Low	Hainan Province
HN_6	HN	PRJNA1104411	female	150	Low	Hainan Province
HN_7	HN	PRJNA1104411	female	150	Low	Hainan Province
HN_8	HN	PRJNA1104411	female	150	Low	Hainan Province
HN_9	HN	PRJNA1104411	female	150	Low	Hainan Province
HS_1	HS	PRJNA1104411	male	650	Low	Inner Mongolia Autonomous Region
HS_2	HS	PRJNA1104411	male	650	Low	Inner Mongolia Autonomous Region
HS_3	HS	PRJNA1104411	male	650	Low	Inner Mongolia Autonomous Region
HS_4	HS	PRJNA1104411	male	650	Low	Inner Mongolia Autonomous Region
HS_5	HS	PRJNA1104411	female	650	Low	Inner Mongolia Autonomous Region
HS_6	HS	PRJNA1104411	female	650	Low	Inner Mongolia Autonomous Region
HS_7	HS	PRJNA1104411	female	650	Low	Inner Mongolia Autonomous Region
HS_8	HS	PRJNA1104411	female	650	Low	Inner Mongolia Autonomous Region
HS_9	HS	PRJNA1104411	female	650	Low	Inner Mongolia Autonomous Region
LN_1	LN	PRJNA1104411	male	140	Low	Liaoning Province
LN_2	LN	PRJNA1104411	male	140	Low	Liaoning Province
LN_3	LN	PRJNA1104411	male	140	Low	Liaoning Province
LN_4	LN	PRJNA1104411	male	140	Low	Liaoning Province
LN_5	LN	PRJNA1104411	female	140	Low	Liaoning Province
LN_6	LN	PRJNA1104411	female	140	Low	Liaoning Province
LN_7	LN	PRJNA1104411	female	140	Low	Liaoning Province
LN_8	LN	PRJNA1104411	female	140	Low	Liaoning Province
LN_9	LN	PRJNA1104411	female	140	Low	Liaoning Province
LS_1	LS	PRJNA1104411	male	45	Low	Shandong Province
LS_2	LS	PRJNA1104411	male	45	Low	Shandong Province
LS_3	LS	PRJNA1104411	male	45	Low	Shandong Province
LS_4	LS	PRJNA1104411	male	45	Low	Shandong Province
LS_5	LS	PRJNA1104411	female	45	Low	Shandong Province
LS_6	LS	PRJNA1104411	female	45	Low	Shandong Province
LS_7	LS	PRJNA1104411	female	45	Low	Shandong Province
LS_8	LS	PRJNA1104411	female	45	Low	Shandong Province
LS_9	LS	PRJNA1104411	female	45	Low	Shandong Province
WZMQ_1	WZMQ	PRJNA1104411	male	800	Low	Inner Mongolia Autonomous Region
WZMQ_2	WZMQ	PRJNA1104411	male	800	Low	Inner Mongolia Autonomous Region
WZMQ_3	WZMQ	PRJNA1104411	male	800	Low	Inner Mongolia Autonomous Region
WZMQ_4	WZMQ	PRJNA1104411	male	800	Low	Inner Mongolia Autonomous Region
WZMQ_5	WZMQ	PRJNA1104411	female	800	Low	Inner Mongolia Autonomous Region
WZMQ_6	WZMQ	PRJNA1104411	female	800	Low	Inner Mongolia Autonomous Region
WZMQ_7	WZMQ	PRJNA1104411	female	800	Low	Inner Mongolia Autonomous Region
WZMQ_8	WZMQ	PRJNA1104411	female	800	Low	Inner Mongolia Autonomous Region
WZMQ_9	WZMQ	PRJNA1104411	female	800	Low	Inner Mongolia Autonomous Region

## Sheet: Table S2
Supplementary Table S2. ROH-based inbreeding coefficients of 17 goat breeds
breed	Froh
LN	0.110566
AEBS	0.0870425
JL	0.0840856
LZ	0.0762628
HN	0.0651961
SBW	0.0608334
ZXB	0.06022
HS	0.0543995
LS	0.0533517
JN	0.0483175
ELS	0.047347
CDM	0.0468139
YS	0.0354954
ALS	0.0309896
CQ	0.0244761
HX	0.0133202
WZMQ	0.0125621

## Sheet: Table S3
Supplementary Table S3. The expected heterozygosity and observed heterozygosity of each breed
Breeds	Number	Ho	He
ZXB	9	0.2837	0.2726
CQ	9	0.3116	0.2797
LZ	9	0.2768	0.2665
AEBS	9	0.2816	0.2554
ALS	7	0.2947	0.2761
ELS	9	0.2934	0.269
HX	9	0.3025	0.276
YS	9	0.2891	0.2694
CDM	9	0.2987	0.2822
JN	9	0.2979	0.2805
JL	9	0.2831	0.2727
SBW	9	0.294	0.273
LN	9	0.2723	0.2558
HS	9	0.2961	0.2766
WZMQ	9	0.3046	0.2836
HN	9	0.2577	0.2425
LS	9	0.2715	0.2553

## Sheet: Table S4
Supplementary Table S4. Number of SVs in goat populations at different altitudes
	All	High	Middle	Low
DEL	41106	29506	36437	33787
DUP	8009	4801	6669	5852
INS	3911	3080	3583	3422
INV	474	215	362	293
Total	53500	37602	47051	43354

## Sheet: Table S5
Supplementary Table S5. Frequency distribution of SVs across different minor allele frequency
MAF	Number of SVs	Proportion
0-0.01	14008	0.261832
0.01-0.02	6498	0.121458
0.02-0.03	3992	0.0746168
0.03-0.04	2867	0.0535888
0.04-0.05	2168	0.0405234
0.05-0.1	6892	0.128822
0.1-0.2	6491	0.121327
0.2-0.3	4051	0.0757196
0.3-0.4	3339	0.0624112
0.4-0.5	3194	0.0597009
Total	53500

## Sheet: Table S6
Supplementary Table S6. Transposable element annotation of SVs
TE Class	Number	Percentage
LINE/RTE-BovB	25978	0.381962
LTR	18461	0.271437
LINE/L1	12907	0.189775
LINE	7488	0.110098
LTR/ERV1	1121	0.0164824
Satellite/centr	916	0.0134682
LTR/ERVK	510	0.00749868
LTR/Gypsy	242	0.0035582
SINE/tRNA-Core-RTE	146	0.00214668
SINE/MIR	56	0.000823384
Simple_repeat	27	0.000396989
DNA/CMC-EnSpm	26	0.000382285
DNA/TcMar-Tigger	18	0.000264659
DNA/TcMar-Mariner	17	0.000249956
LTR/ERVL	16	0.000235253
SINE/Core-RTE	11	0.000161736
DNA/Sola	9	0.00013233
LTR/ERV	8	0.000117626
DNA/Ginger	7	0.000102923
DNA/Novosib	7	0.000102923
LINE/L2	7	0.000102923
LTR/ERVL-MaLR	6	8.82197e-05
DNA/hAT-Charlie	4	5.88132e-05
LINE/Jockey	4	5.88132e-05
Satellite	4	5.88132e-05
DNA/hAT-Ac	3	4.41099e-05
DNA/MULE-MuDR	2	2.94066e-05
LINE/R1	2	2.94066e-05
RC/Helitron	2	2.94066e-05
DNA/DNA	1	1.47033e-05
DNA/hAT	1	1.47033e-05
DNA/hAT-Tip100	1	1.47033e-05
DNA/Sola-1	1	1.47033e-05
DNA/Zisupton	1	1.47033e-05
LINE/CR1	1	1.47033e-05
SINE	1	1.47033e-05
Total	68012

## Sheet: Table S7
Supplementary Table S7. The SV hotspot regions overlapping with QTL regions in goats
Goat SV hotspot regions			Goat QTL regions
Chromosome	Start	End	Chromosome	Start	End	Name of QTL
Chr1	18800000	19600000	Chr1	19228690	19228694	Feet and leg conformation QTL (281987)
Chr1	155000000	155200000	Chr1	155001962	155001966	Chest width QTL (285711)
Chr1	158200000	158700000	Chr1	158483702	158483706	Body weight QTL (286060)
Chr2	103900000	104100000	Chr2	103998420	103998424	Chest width QTL (285715)
Chr3	42100000	42700000	Chr3	42448786	42448790	Body height QTL (285846)
Chr3	12700000	13000000	Chr3	12973150	12973154	Body length QTL (285551)
Chr5	10400000	10700000	Chr5	10402769	10402773	Chest width QTL (285613)
Chr5	36800000	37100000	Chr5	37040324	37145304	Milk protein yield QTL (224849)
Chr5	57900000	58900000	Chr5	58270193	58270197	Body length QTL (285555)
Chr5	99200000	100200000	Chr5	99229021	99229025	Milk protein yield QTL (281974)
Chr5	116600000	119100000	Chr5	116895229	116895233	Total number born QTL (286277)
Chr6	63400000	63600000	Chr6	63578610	63578614	Body weight QTL (286115)
Chr6	74800000	75100000	Chr6	75090522	75090526	Milk protein percentage QTL (281862)
Chr6	76400000	76600000	Chr6	76580103	76580107	Milk protein percentage QTL (281807)
Chr6	80000000	80300000	Chr6	80012563	80012567	Milk fat percentage QTL (281907)
Chr6	80500000	80800000	Chr6	80579468	80579472	Milk protein percentage QTL (281839)
Chr6	83200000	83400000	Chr6	83275675	83275679	Milk protein percentage QTL (281853)
Chr6	86800000	87000000	Chr6	86820036	86820040	Milk protein percentage QTL (287745)
Chr6	88600000	88800000	Chr6	88669586	88669590	Milk protein percentage QTL (281804)
Chr6	114000000	115800000	Chr6	114672992	114672996	Milk protein percentage QTL (287511)
Chr6	116500000	116900000	Chr6	116711982	116711986	Milk protein percentage QTL (287490)
Chr7	9400000	9600000	Chr7	9418445	9418449	Chest width QTL (285680)
Chr7	15400000	15600000	Chr7	15514552	15514556	Chest width QTL (285189)
Chr8	95300000	95600000	Chr8	95472711	95472715	Rump width QTL (285194)
Chr10	300000	1800000	Chr10	365717	365721	Chest width QTL (285670)
Chr10	25800000	26000000	Chr10	25876131	25876135	Body weight QTL (285557)
Chr11	4500000	4700000	Chr11	4579723	4579727	Chest width QTL (285655)
Chr12	0	2300000	Chr12	1355735	1355739	Rump width QTL (285804)
Chr12	50300000	50600000	Chr12	50446515	50446519	Body height QTL (285762)
Chr13	84400000	84600000	Chr13	84584768	84584772	Body height QTL (285858)
Chr14	400000	1500000	Chr14	897582	897586	Udder depth QTL (223199)
Chr14	79700000	80000000	Chr14	79766532	79766536	Milk fat percentage QTL (281933)
Chr14	80800000	81100000	Chr14	80944187	80944191	Milk fat percentage QTL (281901)
Chr15	77300000	78200000	Chr15	77980913	77980917	Teat number QTL (223239)
Chr16	79200000	79800000	Chr16	79345576	79345580	Rump width QTL (285190)
Chr16	46700000	47000000	Chr16	46768293	46768297	Milk yield QTL (281760)
Chr17	66700000	66900000	Chr17	66788170	66788174	Rear leg placement - rear view QTL (223223)
Chr17	20800000	21900000	Chr17	21005885	21005889	Body weight QTL (286220)
Chr18	9400000	9700000	Chr18	9538709	9538713	Rump width QTL (285805)
Chr18	69900000	71000000	Chr18	70200411	70200415	Teat diameter QTL (286296)
Chr20	8300000	8600000	Chr20	8391615	8391619	Chest width QTL (285736)
Chr21	56000000	56200000	Chr21	56024703	56026284	Body height QTL (285435)
Chr21	51900000	52900000	Chr21	52387428	52387432	Mean corpuscular hemoglobin concentration QTL (285863)
Chr22	0	2800000	Chr22	1854826	1854830	Chest width QTL (285636)
Chr24	62300000	63378952	Chr24	62581327	62581331	Chest width QTL (285630)
Chr25	32000000	32200000	Chr25	32168057	32168061	Body weight QTL (255224)
Chr25	45100000	45800000	Chr25	45486182	45486186	Teat placement QTL (223197)
Chr26	2400000	2700000	Chr26	2485015	2485019	Body height QTL (285749)
Chr26	16100000	16300000	Chr26	16259889	16259893	Teat structure QTL (281988)
Chr26	24400000	24700000	Chr26	24529881	24529885	Chest width QTL (285724)
Chr26	48900000	49200000	Chr26	49123742	49123746	Chest width QTL (285654)
Chr28	40700000	41400000	Chr28	41350495	41350499	Body height QTL (285828)
Chr29	44000000	44400000	Chr29	44397983	44397987	Chest width QTL (285678)
Chr29	24100000	24500000	Chr29	24214118	24214122	Milk fat yield QTL (281948)

## Sheet: Table S8
Supplementary Table S8. Number of structural variation breakpoints in telomeric and non-telomeric regions of the goat genome
Telomeres						Non_Telomeres
Chr	POS	END	Region	Number of SV breakpoints	Density	Chr	POS	END	Region	Number of SV breakpoints	Density
Chr1	0	5000000	telomere_start	130	2.6e-05	Chr1	5000000	158599655	Non_Telomeres	5808	3.78126e-05
Chr1	158599655	163599655	telomere_end	299	5.98e-05	Chr2	5000000	133024171	Non_Telomeres	4529	3.53761e-05
Chr2	0	5000000	telomere_start	283	5.66e-05	Chr3	5000000	117269964	Non_Telomeres	3645	3.24664e-05
Chr2	133024171	138024171	telomere_end	351	7.02e-05	Chr4	5000000	118500297	Non_Telomeres	4103	3.61497e-05
Chr3	0	5000000	telomere_start	268	5.36e-05	Chr5	5000000	115353402	Non_Telomeres	4074	3.69178e-05
Chr3	117269964	122269964	telomere_end	525	0.000105	Chr6	5000000	113907578	Non_Telomeres	4355	3.9988e-05
Chr4	0	5000000	telomere_start	204	4.08e-05	Chr7	5000000	103857206	Non_Telomeres	3897	3.94205e-05
Chr4	118500297	123500297	telomere_end	540	0.000108	Chr8	5000000	112324300	Non_Telomeres	3806	3.54626e-05
Chr5	0	5000000	telomere_start	172	3.44e-05	Chr9	5000000	87782956	Non_Telomeres	2869	3.46569e-05
Chr5	115353402	120353402	telomere_end	483	9.66e-05	Chr10	5000000	104890027	Non_Telomeres	3505	3.50886e-05
Chr6	0	5000000	telomere_start	227	4.54e-05	Chr11	5000000	103503269	Non_Telomeres	3248	3.29735e-05
Chr6	113907578	118907578	telomere_end	396	7.92e-05	Chr12	5000000	86085198	Non_Telomeres	3362	4.14626e-05
Chr7	0	5000000	telomere_start	188	3.76e-05	Chr13	5000000	84647956	Non_Telomeres	2654	3.33216e-05
Chr7	103857206	108857206	telomere_end	276	5.52e-05	Chr14	5000000	90224248	Non_Telomeres	3226	3.78531e-05
Chr8	0	5000000	telomere_start	481	9.62e-05	Chr15	5000000	77415014	Non_Telomeres	2654	3.66499e-05
Chr8	112324300	117324300	telomere_end	259	5.18e-05	Chr16	5000000	86491535	Non_Telomeres	3029	3.71695e-05
Chr9	0	5000000	telomere_start	607	0.0001214	Chr17	5000000	85066741	Non_Telomeres	2724	3.40216e-05
Chr9	87782956	92782956	telomere_end	262	5.24e-05	Chr18	5000000	69692390	Non_Telomeres	2150	3.32342e-05
Chr10	0	5000000	telomere_start	357	7.14e-05	Chr19	5000000	58059135	Non_Telomeres	1883	3.54887e-05
Chr10	104890027	109890027	telomere_end	56	1.12e-05	Chr20	5000000	73028267	Non_Telomeres	2784	4.09242e-05
Chr11	0	5000000	telomere_start	218	4.36e-05	Chr21	5000000	67404257	Non_Telomeres	2275	3.64558e-05
Chr11	103503269	108503269	telomere_end	521	0.0001042	Chr22	5000000	62135385	Non_Telomeres	2033	3.55822e-05
Chr12	0	5000000	telomere_start	583	0.0001166	Chr23	5000000	54408587	Non_Telomeres	1713	3.46701e-05
Chr12	86085198	91085198	telomere_end	168	3.36e-05	Chr24	5000000	58378952	Non_Telomeres	1997	3.74117e-05
Chr13	0	5000000	telomere_start	52	1.04e-05	Chr25	5000000	43079060	Non_Telomeres	1537	4.03634e-05
Chr13	84647956	89647956	telomere_end	350	7e-05	Chr26	5000000	46813540	Non_Telomeres	1550	3.70693e-05
Chr14	0	5000000	telomere_start	351	7.02e-05	Chr27	5000000	48382197	Non_Telomeres	1913	4.40964e-05
Chr14	90224248	95224248	telomere_end	210	4.2e-05	Chr28	5000000	49948720	Non_Telomeres	1714	3.81323e-05
Chr15	0	5000000	telomere_start	327	6.54e-05	Chr29	5000000	50425393	Non_Telomeres	1750	3.85247e-05
Chr15	77415014	82415014	telomere_end	347	6.94e-05	ChrX	5000000	139819048	Non_Telomeres	3230	2.3958e-05
Chr16	0	5000000	telomere_start	347	6.94e-05
Chr16	86491535	91491535	telomere_end	94	1.88e-05
Chr17	0	5000000	telomere_start	156	3.12e-05
Chr17	85066741	90066741	telomere_end	255	5.1e-05
Chr18	0	5000000	telomere_start	75	1.5e-05
Chr18	69692390	74692390	telomere_end	317	6.34e-05
Chr19	0	5000000	telomere_start	282	5.64e-05
Chr19	58059135	63059135	telomere_end	344	6.88e-05
Chr20	0	5000000	telomere_start	22	4.4e-06
Chr20	73028267	78028267	telomere_end	548	0.0001096
Chr21	0	5000000	telomere_start	410	8.2e-05
Chr21	67404257	72404257	telomere_end	233	4.66e-05
Chr22	0	5000000	telomere_start	525	0.000105
Chr22	62135385	67135385	telomere_end	16	3.2e-06
Chr23	0	5000000	telomere_start	294	5.88e-05
Chr23	54408587	59408587	telomere_end	487	9.74e-05
Chr24	0	5000000	telomere_start	379	7.58e-05
Chr24	58378952	63378952	telomere_end	463	9.26e-05
Chr25	0	5000000	telomere_start	144	2.88e-05
Chr25	43079060	48079060	telomere_end	403	8.06e-05
Chr26	0	5000000	telomere_start	425	8.5e-05
Chr26	46813540	51813540	telomere_end	262	5.24e-05
Chr27	0	5000000	telomere_start	324	6.48e-05
Chr27	48382197	53382197	telomere_end	10	2e-06
Chr28	0	5000000	telomere_start	293	5.86e-05
Chr28	49948720	54948720	telomere_end	146	2.92e-05
Chr29	0	5000000	telomere_start	391	7.82e-05
Chr29	50425393	55425393	telomere_end	197	3.94e-05
ChrX	0	5000000	telomere_start	383	7.66e-05
ChrX	139819048	144819048	telomere_end	148	2.96e-05

## Sheet: Table S9
Supplementary Table S9. KEGG pathway enrichment results for selection genes
Term	ID	Gene number	P-Value	Input
Taste transduction	chx04742	3	0.000549445	GABBR2|P2RY1|TAS2R1
Antifolate resistance	chx01523	2	0.00577872	ABCC4|ABCC5
ABC transporters	chx02010	2	0.0101556	ABCC4|ABCC5
Cytokine-cytokine receptor interaction	chx04060	3	0.0271645	PRLR|IL34|TNFRSF13B
Platelet activation	chx04611	2	0.0290111	P2RY1|RASGRP1
Neuroactive ligand-receptor interaction	chx04080	3	0.0316761	PRLR|GABBR2|P2RY1
Phototransduction	chx04744	1	0.0543613	PDE6A
Galactose metabolism	chx00052	1	0.0616288	GAA
Starch and sucrose metabolism	chx00500	1	0.0634372	GAA
Primary immunodeficiency	chx05340	1	0.0652421	TNFRSF13B
cAMP signaling pathway	chx04024	2	0.0829687	ABCC4|GABBR2
Intestinal immune network for IgA production	chx04672	1	0.0883991	TNFRSF13B
Prolactin signaling pathway	chx04917	1	0.144692	PRLR
ErbB signaling pathway	chx04012	1	0.154555	NRG3
PD-L1 expression and PD-1 checkpoint pathway in cancer	chx05235	1	0.156188	RASGRP1
GABAergic synapse	chx04727	1	0.161069	GABBR2
Morphine addiction	chx05032	1	0.16269	GABBR2
Complement and coagulation cascades	chx04610	1	0.16269	SERPINB2
Viral protein interaction with cytokine and cytokine receptor	chx04061	1	0.175546	IL34
T cell receptor signaling pathway	chx04660	1	0.177139	RASGRP1
Bile secretion	chx04976	1	0.17873	ABCC4
Inflammatory mediator regulation of TRP channels	chx04750	1	0.191345	PRKCH
Cholinergic synapse	chx04725	1	0.197581	KCNJ12
AGE-RAGE signaling pathway in diabetic complications	chx04933	1	0.203771	DIAPH1
Lysosome	chx04142	1	0.219041	GAA
Estrogen signaling pathway	chx04915	1	0.232538	GABBR2
Purine metabolism	chx00230	1	0.234024	PDE6A
Spliceosome	chx03040	1	0.234024	SF3B3
Vascular smooth muscle contraction	chx04270	1	0.238464	PRKCH
Ubiquitin mediated proteolysis	chx04120	1	0.245808	UBE2R2
Oxytocin signaling pathway	chx04921	1	0.260289	KCNJ12
Proteoglycans in cancer	chx05205	1	0.326099	LUM
Jak-STAT signaling pathway	chx04630	1	0.328713	PRLR
Focal adhesion	chx04510	1	0.331317	DIAPH1
Rap1 signaling pathway	chx04015	1	0.336496	P2RY1
Regulation of actin cytoskeleton	chx04810	1	0.341635	DIAPH1
Ras signaling pathway	chx04014	1	0.369214	RASGRP1
Endocytosis	chx04144	1	0.394483	MVB12B
MAPK signaling pathway	chx04010	1	0.440999	RASGRP1
PI3K-Akt signaling pathway	chx04151	1	0.518161	PRLR
Pathways in cancer	chx05200	1	0.649508	RASGRP1
Metabolic pathways	chx01100	2	0.795703	PDE6A|GAA
